# Supplementary material for: A citizen science approach to monitoring bleaching in the zoantharian Palythoa tuberculosa
Source: PeerJ. 2016 Mar 28;4:e1815. doi: 10.7717/peerj.1815 (PMC4824907; doi:10.7717/peerj.1815)
Supplement: Data S1 — The zip file contains all data, metadata, and code required to reproduce the analysis and figures. [file peerj-04-1815-s001.zip]

Archive with 6 entries (6 files):
- Supplements/hibino_bubble_data.txt
- Supplements/hibino_color_data.txt
- Supplements/hibino_nzpercent_data.txt
- Supplements/parkinson_all_data.txt
- Supplements/parkinson_metadata.txt
- Supplements/parkinson_rcode.Rmd
