# Supplementary material for: A citizen science approach to monitoring bleaching in the zoantharian Palythoa tuberculosa
Source: PeerJ. 2016 Mar 28;4:e1815. doi: 10.7717/peerj.1815 (PMC4824907; doi:10.7717/peerj.1815)
Supplement: Data S1 — The zip file contains all data, metadata, and code required to reproduce the analysis and figures. [file peerj-04-1815-s001.zip › Supplements/hibino_bubble_data.txt]

Month	1.0	1.5	2.0	2.5	3.0	3.5	4.0	4.5	5.0	5.5	6.0
01-Jan	0	0	0	0	1	4	3	3	1	0	0
02-Feb	0	0	0	0	0	2	6	3	1	0	0
04-Apr	0	0	0	0	1	5	4	1	1	0	0
05-May	0	0	0	1	1	2	5	2	1	0	0
06-Jun	0	0	0	1	1	4	2	3	1	0	0
07-Jul	0	0	0	1	0	2	5	4	0	0	0
08-Aug	0	0	0	0	0	5	5	1	1	0	0
09-Sep	0	0	0	0	0	3	6	2	1	0	0
10-Oct	0	0	0	0	0	3	6	2	1	0	0
11-Nov	0	0	0	0	3	1	6	1	1	0	0
