# Supplementary material for: A citizen science approach to monitoring bleaching in the zoantharian Palythoa tuberculosa
Source: PeerJ. 2016 Mar 28;4:e1815. doi: 10.7717/peerj.1815 (PMC4824907; doi:10.7717/peerj.1815)
Supplement: Data S1 — The zip file contains all data, metadata, and code required to reproduce the analysis and figures. [file peerj-04-1815-s001.zip › Supplements/hibino_color_data.txt]

Colony	01-Jan	02-Feb	03-Mar	04-Apr	05-May	06-Jun	07-Jul	08-Aug	09-Sep	10-Oct	11-Nov	12-Dec
Odo_Colony1	4.0	4.0	NA	3.0	3.0	3.5	3.5	3.5	3.5	3.5	4.0	3.0
Odo_Colony2	3.0	4.0	NA	3.5	2.5	2.5	2.5	3.5	3.5	4.0	4.0	4.0
Odo_Colony3	3.5	3.5	NA	4.0	4.0	4.5	4.5	4.0	4.5	4.0	4.0	3.5
Odo_Colony4	4.5	4.5	NA	4.0	4.0	3.5	4.0	3.5	3.5	4.0	3.5	4.0
Odo_Colony5	3.5	3.5	NA	3.5	4.0	4.0	3.5	4.0	4.0	4.0	4.0	3.5
Odo_Colony6	4.0	4.0	NA	3.5	3.5	3.0	4.0	4.0	4.0	4.0	4.0	4.0
Suna_Colony1	3.5	4.0	3.5	3.5	4.0	3.5	4.0	3.5	4.0	3.5	4.0	4.0
Suna_Colony2	4.0	4.0	4.0	3.5	3.5	3.5	4.0	3.5	4.0	4.5	4.5	4.5
Suna_Colony3	4.5	4.5	4.5	4.0	4.5	4.5	4.5	4.5	4.0	4.0	3.0	3.5
Suna_Colony4	3.5	4.0	4.0	4.0	4.0	4.0	4.0	4.0	4.5	4.5	5.0	5.0
Suna_Colony5	4.5	4.5	4.0	4.5	4.5	4.5	4.5	4.0	4.0	3.5	3.0	5.0
Suna_Colony6	5.0	5.0	5.0	5.0	5.0	5.0	4.5	5.0	5.0	5.0	3.0	NA
