# Supplementary material for: A citizen science approach to monitoring bleaching in the zoantharian Palythoa tuberculosa
Source: PeerJ. 2016 Mar 28;4:e1815. doi: 10.7717/peerj.1815 (PMC4824907; doi:10.7717/peerj.1815)
Supplement: Data S1 — The zip file contains all data, metadata, and code required to reproduce the analysis and figures. [file peerj-04-1815-s001.zip › Supplements/hibino_nzpercent_data.txt]

Colony	01-Jan	02-Feb	03-Mar	04-Apr	05-May	06-Jun	07-Jul	08-Aug	09-Sep	10-Oct	11-Nov	12-Dec
Odo_Colony1	90.63	80.95	NA	11.22	33.15	49.53	54.69	63.46	67.57	67.80	76.97	71.46
Odo_Colony2	55.25	70.64	NA	71.82	52.13	53.19	62.32	76.56	85.71	87.67	72.99	82.14
Odo_Colony3	76.97	68.39	NA	84.59	92.92	85.97	82.93	79.67	83.19	90.32	93.13	73.67
Odo_Colony4	79.38	82.06	NA	76.34	58.35	59.78	69.31	80.57	61.40	89.68	92.68	76.63
Odo_Colony5	45.94	71.86	NA	70.51	77.60	71.63	64.36	80.30	94.78	91.33	97.80	83.59
Odo_Colony6	92.72	88.12	NA	71.41	67.42	71.25	85.72	82.28	97.46	91.79	96.90	89.75
Suna_Colony1	84.41	96.39	83.39	81.04	84.99	85.82	87.87	79.03	89.44	84.05	88.99	90.05
Suna_Colony2	88.04	91.28	86.60	82.48	80.86	67.73	70.65	81.77	79.94	81.04	84.63	91.47
Suna_Colony3	89.42	89.79	93.61	94.89	92.31	94.20	84.37	89.51	70.39	63.47	71.45	89.74
Suna_Colony4	78.69	85.68	85.52	89.35	76.76	89.63	92.10	71.70	69.50	72.14	78.49	91.54
Suna_Colony5	81.18	77.65	82.98	87.02	85.75	89.90	91.81	67.90	70.95	89.66	89.52	59.62
Suna_Colony6	55.85	59.88	74.83	88.89	88.98	82.11	87.83	84.80	89.57	90.82	94.20	NA
