# Supplementary material for: A citizen science approach to monitoring bleaching in the zoantharian Palythoa tuberculosa
Source: PeerJ. 2016 Mar 28;4:e1815. doi: 10.7717/peerj.1815 (PMC4824907; doi:10.7717/peerj.1815)
Supplement: Data S1 — The zip file contains all data, metadata, and code required to reproduce the analysis and figures. [file peerj-04-1815-s001.zip › Supplements/parkinson_all_data.txt]

colony	location	colonylabel	colorscore	colormean	colorsd	colorcv	colorcvmin	colorcvmax	colormin	colormax	obs0	obs1	obs2	obs3	obs4	obs5	obs6	obs7	obs8	obs9	obs10	obs11	chlorophylla	symbiontdensity	nzpercent
a	Odo	O0	5	4.92	0.42	0.08	4.84	5	4	5.5	5	5	4.5	5	4	5.5	4.5	5	5	5.5	5	5	5.94	1812920.88	82.79
b	Odo	O1	4	4.21	0.26	0.06	4.15	4.27	4	4.5	4	4	4.5	4	4	4.5	4	4	4	4.5	4.5	4.5	8.22	875420.88	86.28
c	Odo	O2	4	4.17	0.39	0.09	4.08	4.26	3.5	5	4	3.5	4.5	4	4	5	4	4	4	4.5	4	4.5	10.83	1962481.96	80.03
d	Odo	O3	4.5	4.5	0.43	0.09	4.41	4.59	4	5	4.5	4.5	4	4	5	5	5	4.5	4	4	4.5	5	2.43	539983.16	78.67
e	Odo	O4	4	4.17	0.49	0.12	4.05	4.29	3.5	5	4	3.5	4.5	3.5	4	4.5	4.5	4	4.5	3.5	4.5	5	6.12	749684.34	82.89
g	Odo	O5	5	4.88	0.31	0.06	4.82	4.94	4.5	5.5	4.5	5	5	4.5	5	5	5	5	4.5	4.5	5	5.5	5.71	972222.22	82.78
j	Odo	O6	5	5.25	0.5	0.1	5.15	5.35	4.5	6	5	5	6	4.5	6	6	5	5	5	5.5	5	5	5.32	379935.72	81.01
k	Odo	O7	5	4.92	0.7	0.14	4.78	5.06	3	6	5	5	5	5	5	5.5	5	4.5	5	6	3	5	8.34	870726.5	79.44
l	Odo	O8	4	4	0.43	0.11	3.89	4.11	3.5	4.5	3.5	4	4.5	3.5	4	4.5	4.5	4	4.5	3.5	3.5	4	8.8	430345.12	70.97
h	Odo	O9	3.5	3.5	0.48	0.14	3.36	3.64	3	4.5	3	3.5	4	3	4	3.5	4.5	3.5	3	3.5	3	3.5	21.23	1707702.02	88.29
1	Mizugama	M0	4	4.17	0.54	0.13	4.04	4.3	3	5	4	4	4.5	4.5	3	4.5	4	4	4.5	4.5	3.5	5	12.94	262723.39	81.6
3	Mizugama	M1	5.5	5.63	0.38	0.07	5.56	5.7	5	6	5.5	6	6	6	5	5.5	5.5	5.5	5	6	5.5	6	9.26	537764	80.88
5	Mizugama	M2	4.5	4.67	0.49	0.11	4.56	4.78	3.5	5	3.5	5	5	5	5	5	5	4	4.5	4.5	4.5	5	10.48	531204.91	83.28
6	Mizugama	M3	5	5.25	0.58	0.11	5.14	5.36	4.5	6	4.5	5	5	5.5	6	6	5.5	4.5	6	5.5	4.5	5	8.13	536616.16	83.18
7	Mizugama	M4	5.5	5.63	0.38	0.07	5.56	5.7	5	6	5.5	6	5	5.5	6	6	5.5	6	5.5	6	5	5.5	4.91	504261.36	86.55
9	Mizugama	M5	4.5	4.63	0.53	0.11	4.52	4.74	4	5.5	4.5	4.5	5	5	4	5.5	4.5	4	5.5	4.5	4	4.5	6.42	188131.31	82.47
10	Mizugama	M6	4.5	4.5	0.43	0.09	4.41	4.59	4	5	4	4	5	4	5	5	4.5	4.5	4.5	5	4	4.5	12.98	449021.46	81.87
11	Mizugama	M7	4.5	4.71	0.4	0.08	4.63	4.79	4	5.5	4.5	5	5.5	4.5	5	4	4.5	4.5	5	4.5	5	4.5	15.25	194391.84	86.81
12	Mizugama	M8	4.5	4.75	0.34	0.07	4.68	4.82	4	5	4	5	5	5	4.5	5	5	4.5	5	4.5	4.5	5	17.83	458754.21	79.67
15	Mizugama	M9	4.5	4.67	0.44	0.1	4.57	4.77	4	5.5	4	5	5	5	4	4.5	4.5	4.5	5	5.5	4.5	4.5	18.22	455447.33	77.4
