# Supplementary material for: A citizen science approach to monitoring bleaching in the zoantharian Palythoa tuberculosa
Source: PeerJ. 2016 Mar 28;4:e1815. doi: 10.7717/peerj.1815 (PMC4824907; doi:10.7717/peerj.1815)
Supplement: Data S1 — The zip file contains all data, metadata, and code required to reproduce the analysis and figures. [file peerj-04-1815-s001.zip › Supplements/parkinson_metadata.txt]

Title:
	Supplemental Information: Original Data Files and R Script

Publication:
	A citizen science approach to monitoring bleaching in the zoantharian Palythoa tuberculosa 
	JE Parkinson, SY Yang, I Kawamura, G Byron, P Todd, & JD Reimer

Data Authors:
	John Everett Parkinson, PhD
	jparkinson@psu.edu

	James Davis Reimer, PhD
	jreimer@sci.u-ryukyu.ac.jp

Analysis Description:
	These data were analyzed within the R statistical environment v3.2.3 using the following packages:
		bootstrap
		dplyr
		ggplot2
		grid
		gridExtra
		irr
		psych
		reshape2

Data Descriptions:
	1. hibino_bubble_data.txt
		Colour score organized as count data for Palythoa tuberculosa collected in 2009 (repurposed from Hibino et al. 2013 with permission).
			Column 01: Month = month of collection in 2009
			Column 02: 1.0 = count of colonies with a color score of 1.0
			Column 03: 1.5 = count of colonies with a color score of 1.5
			Column 04: 2.0 = count of colonies with a color score of 2.0
			Column 05: 2.5 = count of colonies with a color score of 2.5
			Column 06: 3.0 = count of colonies with a color score of 3.0
			Column 07: 3.5 = count of colonies with a color score of 3.5
			Column 08: 4.0 = count of colonies with a color score of 4.0
			Column 09: 4.5 = count of colonies with a color score of 4.5
			Column 10: 5.0 = count of colonies with a color score of 5.0
			Column 11: 5.5 = count of colonies with a color score of 5.5
			Column 12: 6.0 = count of colonies with a color score of 6.0
			
	2. hibino_color_data.txt
		Colour scores for each colony of Palythoa tuberculosa collected in 2009 (repurposed from Hibino et al. 2013 with permission).  NA = not available.
			Column 01: Colony = colony identity, which includes colony location and colony number separated by an underscore
			Column 02: 01-Jan = colony colour score in January 2009
			Column 03: 02-Feb = colony colour score in February 2009
			Column 04: 03-Mar = colony colour score in March 2009
			Column 05: 04-Apr = colony colour score in April 2009
			Column 06: 05-May = colony colour score in May 2009
			Column 07: 06-Jun = colony colour score in June 2009
			Column 08: 07-Jul = colony colour score in July 2009
			Column 09: 08-Aug = colony colour score in August 2009
			Column 10: 09-Sep = colony colour score in September 2009
			Column 11: 10-Oct = colony colour score in October 2009
			Column 12: 11-Nov = colony colour score in November 2009
			Column 13: 12-Dec = colony colour score in December 2009

	3. hibino_nzpercent_data.txt
		Symbiont cell condition (normal zooxanthellae percent or NZ%) for each colony of Palythoa tuberculosa collected in 2009 (repurposed from Hibino et al. 2013 with permission).  NA = not available.
			Column 01: Colony = colony identity, which includes colony location and colony number separated by an underscore
			Column 02: 01-Jan = colony NZ% in January 2009
			Column 03: 02-Feb = colony NZ% in February 2009
			Column 04: 03-Mar = colony NZ% in March 2009
			Column 05: 04-Apr = colony NZ% in April 2009
			Column 06: 05-May = colony NZ% in May 2009
			Column 07: 06-Jun = colony NZ% in June 2009
			Column 08: 07-Jul = colony NZ% in July 2009
			Column 09: 08-Aug = colony NZ% in August 2009
			Column 10: 09-Sep = colony NZ% in September 2009
			Column 11: 10-Oct = colony NZ% in October 2009
			Column 12: 11-Nov = colony NZ% in November 2009
			Column 13: 12-Dec = colony NZ% in December 2009
	
	4. parkinson_all_data.txt
		All data associated with Palythoa tuberculosa colonies from Okinawa Island, Japan collected in January 2014.
			Column 01: colony = unique identifier for each colony (Odo = letters; Mizugama = numbers)
			Column 02: location = location where colony was collected
			Column 03: colonylabel = additional unique identifier for each colony (Odo = O#; Mizugama = M#)
			Column 04: colorscore = final colour score assigned to the colony (mean observer value rounded to the nearest 0.5; if exactly intermediate, rounded down)
			Column 05: colormean = mean colour score (averaged from all 12 observers)
			Column 06: colorsd = standard deviation of colour score based on 12 observers
			Column 07: colorcv = coefficient of variation of colour score based on 12 observers
			Column 08: colorcvmin = minimum colour score coefficient of variation
			Column 09: colorcvmax = maximum colour score coeffcient of variation
			Column 10: colormin = minimum colour score based on 12 observers
			Column 11: colormax = maximum colour score based on 12 observers
			Column 12: obs00 = colour score for a given colony recorded by observer 00
			Column 13: obs01 = colour score for a given colony recorded by observer 01
			Column 14: obs02 = colour score for a given colony recorded by observer 02
			Column 15: obs03 = colour score for a given colony recorded by observer 03
			Column 16: obs04 = colour score for a given colony recorded by observer 04
			Column 17: obs05 = colour score for a given colony recorded by observer 05
			Column 18: obs06 = colour score for a given colony recorded by observer 06
			Column 19: obs07 = colour score for a given colony recorded by observer 07
			Column 20: obs08 = colour score for a given colony recorded by observer 08
			Column 21: obs09 = colour score for a given colony recorded by observer 09
			Column 22: obs10 = colour score for a given colony recorded by observer 10
			Column 23: obs11 = colour score for a given colony recorded by observer 11
			Column 24: chlorophylla = colony chlorophyll a (micrograms per cm cubed)
			Column 25: symbiontdensity = colony symbiont density (cells per cm cubed x 10^6)
			Column 26: nzpercent = colony normal zooxanthellae percent or NZ% (%)
			
	5. parkinson_metadata.txt
		This file, including a description of all other files in the Supplemental Information.
	
	6. parkinson_rcode.Rmd
		R markdown file including all code used to perform the analyses and generate the figures.
	

Usage Rights:
	Attribution-NonCommercial-ShareAlike 3.0 United States 
	These data are available for any non-commercial use as long as the original work is attributed to the authors and any derivative work is shared under the same license.
